# Supplementary material for: SIV-specific neutralizing antibody induction following selection of a PI3K drive-attenuated nef variant
Source: eLife. 2025 Mar 3;12:RP88849. doi: 10.7554/eLife.88849 (PMC11875539; doi:10.7554/eLife.88849)
Supplement: Figure 1—figure supplement 3—source data 1. [file elife-88849-fig1-figsupp3-data1.zip]

Archive with 2 entries (1 files):
- Figure 1—figure supplement 3 source data 1.  PDF file containing original western blots for  Figure 1—figure supplement 3, labeling the corresponding viral protein bands and IDs/
- Figure 1—figure supplement 3 source data 1.  PDF file containing original western blots for  Figure 1—figure supplement 3, labeling the corresponding viral protein bands and IDs/Original western blots for Figure 1—figure supplement 3^J labeling the corresponding viral protein bands and IDs.pdf
