# Supplementary material for: SIV-specific neutralizing antibody induction following selection of a PI3K drive-attenuated nef variant
Source: eLife. 2025 Mar 3;12:RP88849. doi: 10.7554/eLife.88849 (PMC11875539; doi:10.7554/eLife.88849)
Supplement: Figure 1—figure supplement 3—source data 2. [file elife-88849-fig1-figsupp3-data2.zip]

Archive with 2 entries (1 files):
- Figure 1—figure supplement 3 source data 1.  Original file for western blot analysis displayed in Figure 1—figure supplement 3/
- Figure 1—figure supplement 3 source data 1.  Original file for western blot analysis displayed in Figure 1—figure supplement 3/BioRad 2014-06-11 01hr 41min.tif
