# Supplementary material for: SIV-specific neutralizing antibody induction following selection of a PI3K drive-attenuated nef variant
Source: eLife. 2025 Mar 3;12:RP88849. doi: 10.7554/eLife.88849 (PMC11875539; doi:10.7554/eLife.88849)
Supplement: Figure 4—source data 1. [file elife-88849-fig4-data1.zip]

Archive with 2 entries (1 files):
- Figure 4-source data 1. PDF file containing original western blots for Figure 4E, indicating the relevant bands and treatments/
- Figure 4-source data 1. PDF file containing original western blots for Figure 4E, indicating the relevant bands and treatments/2024-05-21 22hr 26min-MK3 (lane definition + values).pdf
