# Supplementary material for: SIV-specific neutralizing antibody induction following selection of a PI3K drive-attenuated nef variant
Source: eLife. 2025 Mar 3;12:RP88849. doi: 10.7554/eLife.88849 (PMC11875539; doi:10.7554/eLife.88849)
Supplement: Figure 4—source data 2. [file elife-88849-fig4-data2.zip]

Archive with 2 entries (1 files):
- Figure 4-source data 2. Original files for western blot analysis displayed in Figure 4E/
- Figure 4-source data 2. Original files for western blot analysis displayed in Figure 4E/2024-05-21 22hr 26min-MKpre-analysis.png
